# Supplementary material for: Clinical evidence-guided network pharmacology analysis reveals a critical contribution of β1-adrenoreceptor upregulation to bradycardia alleviation by Shenxian-Shengmai
Source: BMC Complement Altern Med. 2019 Dec 10;19:357. doi: 10.1186/s12906-019-2769-0 (PMC6902583; doi:10.1186/s12906-019-2769-0)
Supplement: Supplementary file 1 — Additional file 1: Table S1. Quality assessment of the included randomized controlled trials on the seven assessment aspects of the Cochrane Collaboration Handbook standards. [file 12906_2019_2769_MOESM1_ESM.xlsx]

## Sheet: Sheet1
	Included trials	Sequence generation	Allocation concealment	Blinding of participants personnel	Blinding of outcome assessors	Incomplete outcome data	Selective outcome reporting	Other sources of bias
	Bai,2013	Unclear	Unclear	Unclear	Unclear	NO	NO	NO
	Li,2011	Unclear	Unclear	Unclear	Unclear	NO	NO	NO
	Zu,2013	Random sampling group	Unclear	Unclear	Unclear	NO	NO	NO
	Ma et al,2014	Unclear	Unclear	Unclear	Unclear	NO	NO	Unclear
	Dong et al,2015	Unclear	Unclear	Unclear	Unclear	NO	NO	Unclear
	Wei et al,2016	Table of random number	Unclear	Unclear	Unclear	NO	NO	Unclear
	Xu,2016	Unclear	Unclear	Unclear	Unclear	NO	NO	Unclear
	Du,2014	Unclear	Unclear	Unclear	Unclear	NO	NO	NO
	Liu,2017	Table of random number	Unclear	Unclear	Unclear	NO	NO	NO
	Gao et al,2015	Unclear	Unclear	Unclear	Unclear	NO	NO	NO
	Yang et al,2015	Unclear	Unclear	Unclear	Unclear	NO	NO	NO
	Wu,2015	Unclear	Unclear	Unclear	Unclear	NO	NO	Unclear
	Liu et al,2016	Unclear	Unclear	Unclear	Unclear	NO	NO	Unclear
	Hu,2012	Unclear	Unclear	Unclear	Unclear	NO	NO	NO
