# Supplementary material for: Clinical evidence-guided network pharmacology analysis reveals a critical contribution of β1-adrenoreceptor upregulation to bradycardia alleviation by Shenxian-Shengmai
Source: BMC Complement Altern Med. 2019 Dec 10;19:357. doi: 10.1186/s12906-019-2769-0 (PMC6902583; doi:10.1186/s12906-019-2769-0)
Supplement: Supplementary file 2 — Additional file 2: Table S2. Characteristics of meta-analysis studies, including patient groups; diagnosis criteria of bradycardia; mode of administration and course of treatment; selection of drugs in the control group; evaluation indicators and adverse effects. [file 12906_2019_2769_MOESM2_ESM.xlsx]

## Sheet: Sheet1
	Study	Sample size (T/C)	Diagnosis standards	Intervention	Control	Treatment course (week)	Outcomes	Adverse effect
	Bai,2013	60(30/30)	Common etiology, severity and curative effect standard reference of arrhythmia	ssol 20ml bid	other TCM fomula 100mg tid	4	DCG	NO
	Li,2011	36(20/16)	Common etiology, severity and curative effect standard reference of arrhythmia	ssol 20ml bid	other TCM oral liquid 100ml tid	4	DCG	3 patients occurred dry mouth 2 patients occurred nausea
	Zu,2013	90(45/45)	Guidelines for diagnosis and treatment of common cardiovascular and cerebrovascular diseases in China [G]	ssol 20ml bid	other TCM oral liquid 100ml tid	4	DCG, complications	NO
	Ma et al,2014	60(30/30)	Diagnostic criteria for arrhythmia (unclear)	ssol 20ml bid	other TCM fomula 100mg tid	4	DCG	Unclear
	Dong et al,2015	60(30/30)	Diagnostic criteria for arrhythmia (unclear)	ssol 20ml bid	other TCM capsule 3g tid	4	DCG	Unclear
	Wei et al,2016	86(42/44)	Guidelines for clinical guidance of new medicine of Health Ministry in China	ssol 20ml bid	anisodamine 10mg bid	4	DCG	Unclear
	Xu,2016	82(42/40)	Diagnostic criteria for arrhythmia (unclear)	ssol 20ml bid	other TCM capsule 2g tid	4	DCG	Unclear
	Du,2014	96(48/48)	Diagnostic criteria for arrhythmia (unclear)	ssol 20ml bid	atropine 0.3mg tid	4	HR	NO
	Liu,2017	68(34/34)	Diagnostic criteria for arrhythmia (unclear)	ssol 20ml bid	atropine 0.3mg tid	4	DCG	2 patients occurred nausea 1 patient occurred fatigue
	Gao et al,2015	84(42/42)	Cardiology [M]	ssol 20ml bid	other TCM fomula 0.3mg tid +Salbutamol Sulfate 2.4mg tid	4	DCG	2 patients occurred dry mouth 4 patients occurred nausea
	Yang et al,2015	44(22/22)	Common etiology, severity and curative effect standard reference of arrhythmia	ssol 20ml bid	other TCM capsule 3g tid	4	DCG, plasma viscosity	NO
	Wu et al,2015	96(32/32/32)	Common etiology, severity and curative effect standard reference of arrhythmia	ssol 20ml bid	control 1:other TCM fomula 240mg bid control 2:Aminophylline 0.2g tid	4	DCG	Unclear
	Liu et al,2016	35(17/18)	Diagnostic criteria for arrhythmia (unclear)	ssol 20ml bid	atropine 0.3mg tid	4	HR, Pacemaker parameters	Unclear
	Hu,2012	60(30/30)	Guidelines for clinical guidance of new medicine of Health Ministry in China	ssol 20ml bid	Aminophylline 0.1g tid	4	HR，SNRT, SACT	NO
