# Supplementary material for: Clinical evidence-guided network pharmacology analysis reveals a critical contribution of β1-adrenoreceptor upregulation to bradycardia alleviation by Shenxian-Shengmai
Source: BMC Complement Altern Med. 2019 Dec 10;19:357. doi: 10.1186/s12906-019-2769-0 (PMC6902583; doi:10.1186/s12906-019-2769-0)
Supplement: Supplementary file 3 — Additional file 3: Table S3. Pathway-Gene-Compounds relationship of SXSM. Top ten pathways and P values predicted by network pharmacology, gene targets involved in each pathway, and compounds that could interact with the targets theoretically. [file 12906_2019_2769_MOESM3_ESM.xlsx]

## Sheet: Sheet1
	No.	Pathway	Associated genes	Related compounds	P value
	1	Oxytocin signaling pathway	[FOS, JUN, MAP2K1, MAP2K2, MAPK1, MAPK3, NFATC1, NOS3, PIK3CG, PRKACA, PTGS2, RHOA]	Epimedin B, Bavachalcone, Ginsenoside Rb2, Rosmarinic acid, Notoginsenoside R2, Bavachinin, Salvianolic acid B, Ginsenoside Rb3, Icariin, Ginsenoside Rg5,Ginsenoside Rg1, Rosmarinic acid, Corylin, Ginsenoside Rd (14)	0.000544702
	2	Platelet activation	[AKT1, COL1A1, MAPK1, MAPK14, MAPK3, NOS3, PIK3CG, PRKACA, RHOA, VASP, VWF]	Ginsenoside Rb2, Salvianolic acid B, Danshensu, Bavachinin, Isopsoralen, Magnoflorine, Quinic acid, Ginsenoside Rd, Ginsenoside Rb1, Notoginsenoside R2, Ginsenoside Rb3, Icariin, Ginsenoside Rg5, Ginsenoside Rg1, Rosmarinic acid, Ginsenoside Ro, Protocatechuic acid (17)	0.00032041
	3	GnRH signaling pathway	[GRB2, JUN, MAP2K1, MAP2K2, MAPK1, MAPK14, MAPK3, MAPK8, MMP2, PRKACA, PTK2B]	Rosmarinic acid, Ginsenoside Rb2, Notoginsenoside R2, Bavachinin, Isopsoralen, Magnoflorine, Salvianolic acid B, Quinic acid, Ginsenoside Rd, Ginsenoside Rb1, Danshensu, Ginsenoside Rb3, Ginsenoside Ro, Isobavachalcone, Salvianolic acid C (15)	2.48831e-05
	4	Rap1 signaling pathway	[AKT1, CTNNB1, FGF2, FGFR1, IGF1, IGF1R, KDR, MAP2K1, MAP2K2, MAPK1, MAPK14, MAPK3, MET, PLCG1, RHOA, VASP, VEGFA]	Ginsenoside Rb2, Ginsenoside Rg1, Isopsoralen, Notoginsenoside R2, Bavachinin, Magnoflorine, Salvianolic acid B, Quinic acid, Ginsenoside Rd, Ginsenoside Rb1, Rosmarinic acid, Ginsenoside Ro (12)	2.16557e-05
	5	Adrenergic signaling in cardiomyocytes	[ADRA1A, ADRA1B, ADRA1D, ADRB1, ADRB2, AKT1, ATF2, BCL2, MAPK1, MAPK14, MAPK3, PIK3CG, PPP2CA, PRKACA]	Phenylpropanolamine, Pseudoephedrine, Ephedrine, Ginsenoside Rb2, Salvianolic acid B, Bavachin, Ginsenoside F4, Ginsenoside Rb3, Isobavachalcone, Tanshinon IIB, Icariin, Bavachinin, Isopsoralen, Magnoflorine, Notoginsenoside R2, Quinic acid, Ginsenoside Rd, Ginsenoside Rb1, Rosmarinic acid (19)	1.92022e-05
	6	Calcium signaling pathway	[ADRA1A, ADRA1B, ADRA1D, ADRB1, ADRB2, ADRB3, CXCR4, EDNRA, EDNRB, GRM5, HRH1, NOS2, NOS3, PLCG1, PRKACA, PTK2B]	Phenylpropanolamine, Rosmarinic acid, Pseudoephedrine, Ephedrine, Baohuoside I, Salvianolic acid B, Icariin, Pseudoephedrine, Corylin, Ginsenoside Rb3, isobavachalcone, Ginsenoside Rg5 (12)	1.86372e-05
	7	AMPK signaling pathway	[ADRA1A, AKT1, EIF4EBP1, G6PC, IGF1, IGF1R, IRS1, MTOR, PCK2, PPARG, PPARGC1A, PPP2CA, SIRT1]	Phenylpropanolamine, Pseudoephedrine, Ephedrine, Ginsenoside Rb2, Salvianolic acid B, Ginsenoside Rb3, Isopsoralen, Ginsenoside Rg1, Protocatechuic acid, Bavachalcone, Salvianolic acid A, Ginsenoside Rb1, Lithospermic acid, Icariin (13)	1.19366e-05
	8	cAMP signaling pathway	[ADRB1, ADRB2, AKT1, EDNRA, FOS, JUN, MAP2K1, MAP2K2, MAPK1, MAPK3, MAPK8, NFATC1, NFKB1, NFKBIA, PPARA, PRKACA, RELA, RHOA, SOX9]	Ephedrine, Ginsenoside Rb2, Salvianolic acid B, Bavachalcone, Rosmarinic acid, Notoginsenoside R2, Bavachinin, Magnoflorine, Icariin, Ginsenoside Rf, Ginsenoside Rb3, Danshensu (12)	7.23421e-07
	9	Estrogen signaling pathway	[AKT1, ATF2, BCL2, ESR1, FOS, GRB2, JUN, MAP2K1, MAP2K2, MAPK1, MAPK3, MMP2, MMP9, NOS3, PRKACA, SHC1]	Ginsenoside Rb2, Salvianolic acid B, Bavachin, Ginsenoside F4, Ginsenoside Rb3, Isobavachalcone, Tanshinon IIB, Icariin, Ginsenoside Rg1, Epimedin B, Bavachalcone, Rosmarinic acid, Notoginsenoside R2, Bavachinin, Ginsenoside Ro, Salvianolic acid C, Ginsenoside Rb1, Ginsenoside Rg5, Protocatechuic acid, Salvianolic acid A (20)	4.07319e-07
	10	Thyroid hormone signaling pathway	[AKT1, CASP9, CTNNB1, ESR1, GSK3B, HIF1A, MAP2K1, MAP2K2, MAPK1, MAPK3, MTOR, MYC, PLCG1, PRKACA, TP53]	Ginsenoside Rb2, Bavachin, Ginsenoside Rb3, Isobavachalcone, Ginsenoside Rg1, Ginsenoside Rg1, Ginsenoside Rb1, Icariin, Notoginsenoside R2, Bavachinin, Salvianolic acid B, Isopsoralen, Bavachalcone, Epimedin B, Rosmarinic acid (15)	2.4913e-07
