# Supplementary material for: Clinical evidence-guided network pharmacology analysis reveals a critical contribution of β1-adrenoreceptor upregulation to bradycardia alleviation by Shenxian-Shengmai
Source: BMC Complement Altern Med. 2019 Dec 10;19:357. doi: 10.1186/s12906-019-2769-0 (PMC6902583; doi:10.1186/s12906-019-2769-0)
Supplement: Supplementary file 4 — Additional file 4: Table S4. Common targets for disease and drug components. [file 12906_2019_2769_MOESM4_ESM.xlsx]

## Sheet: Sheet1
	No.	gene	protein name	molecule type	related compound
	1	MMP9	Matrix Metallopeptidase 9	peptidase	Isobavachalcone, Salvianolic acid C, Ginsenoside Rb2, Ginsenoside Rb3
	2	MMP2	Matrix Metallopeptidase 2	peptidase	Ginsenoside Ro, Isobavachalcone, Ginsenoside Rb1, Ginsenoside Rb3, Salvianolic acid C, Ginsenoside Rb1
	3	RHOA	Ras Homolog Family Member A	enzyme	Salvianolic acid B
	4	TGFB1	Transforming Growth Factor Beta 1	growth factor	Salvianolic acid B, Ginsenoside Rb1, Icariin, Ginsenoside Re
	5	NR3C1	Nuclear Receptor Subfamily 3 Group C Member 1	ligand-dependent nuclear receptor	Ginsenoside Re, Ginsenoside Rg1
	6	TIMP1	TIMP Metallopeptidase Inhibitor 1	cytokine	Ginsenoside Rb1
	7	PPP2CA	Protein Phosphatase 2 Catalytic Subunit Alpha	phosphatase	Ginsenoside Rb1
	8	VEGFA	Vascular Endothelial Growth Factor A	growth factor	Ginsenoside Rg1
	9	PIK3CG	Phosphatidylinositol-4,5-Bisphosphate 3-Kinase Catalytic Subunit Gamma	kinase	Ginsenoside Rg1
	10	TXN	Thioredoxin	enzyme	Succinic acid
	11	VWF	Von Willebrand Factor	other	Protocatechuic acid
	12	SERPINE1	Serpin Family E Member 1	other	Ginsenoside Rb2
	13	IL6	Interleukin 6	cytokine	Ginsenoside Rb2, Ginsenoside Rb3, Neobavaisoflavone, Ginsenoside Rk1
	14	CCL2	C-C Motif Chemokine Ligand 2	enzyme	Ginsenoside Rb3, Ginsenoside Rg1, Ginsenoside Rk1, Lithospermic acid
	15	SIRT6	Sirtuin 6	enzyme	Icariin, Ginsenoside Rg1
	16	TNF	Tumor Necrosis Factor	cytokine	Ginsenoside Rg1, Ginsenoside Rk1, Lithospermic acid, Magnoflorine, Succinic acid
	17	MPO	Myeloperoxidase	enzyme	Lithospermic acid
	18	PTGS2	Prostaglandin-Endoperoxide Synthase 2	enzyme	Rosmarinic acid, Ginsenoside Rd, Corylin
	19	HMGB1	High Mobility Group Box 1	transcription regulation	Corylin
	20	SLC6A2	Solute Carrier Family 6 Member 2	transporter	Ephedrine, Pseudoephedrine
	21	SLC6A4	Solute Carrier Family 6 Member 4	transporter	Pseudoephedrine
	22	HRH1	Histamine Receptor H1	G-protein coupled receptor	Pseudoephedrine
	23	ADRA2A	Adrenoceptor Alpha 2A	G-protein coupled receptor	Ephedrine, Pseudoephedrine, Phenylpropanolamine
	24	ADRA2C	Adrenoceptor Alpha 2C	G-protein coupled receptor	Ephedrine, Pseudoephedrine, Phenylpropanolamine
	25	ADRA1D	Adrenoceptor Alpha 1D	G-protein coupled receptor	Ephedrine, Pseudoephedrine, Phenylpropanolamine
	26	ADRA2B	Adrenoceptor Alpha 2B	G-protein coupled receptor	Ephedrine, Pseudoephedrine, Phenylpropanolamine
	27	ADRA1B	Adrenoceptor Alpha 1B	G-protein coupled receptor	Ephedrine, Pseudoephedrine, Phenylpropanolamine
	28	ADRB1	Adrenoceptor Beta 1	G-protein coupled receptor	Ephedrine
	29	ADRA1A	Adrenoceptor Alpha 1A	G-protein coupled receptor	Ephedrine, Pseudoephedrine
